# Supplementary material for: Antagonistic Efficacy of Symbiotic Bacterium Xenorhabdus sp. SCG against Meloidogyne spp
Source: J Microbiol Biotechnol. 2024 Jul 15;34(8):1627–35. doi: 10.4014/jmb.2404.04003 (PMC11380509; doi:10.4014/jmb.2404.04003)
Supplement: Supplementary file 1 [file jmb-34-8-1627-supple.xlsx]

## Sheet: Table S1
Table S1. Isolation and identification of Xenorhabdus species from the entomopathogenic nematodes Steinernema sp. 21-0118.
Isolates	Morphological properties	Closely related taxon identified by using the EzBioCloud database	Sequence similarity (%) of 16s rRNA gene
SMO		Xenorhabdus bovienii subsp. bovienii (X82252)	99.86
SCG		Xenorhabdus nematophila (FN667742)	99.71
SLE		Xenorhabdus beddingii (MUBK01000097)	99.8
SMK		Xenorhabdus bovienii subsp. bovienii (X82252)	99.58

## Sheet: Table S2
Table S2. 1H (CD3OD, 600 MHz )and 13C (CD3OD, 150 MHz) NMR data of active compound
Position	δ 1H, ppm	δ 13C, ppm
2	-	153.7, s
4	-	167.5, s
5	-	110.4, s
6	7.21, s	139.1, d
7	1.84, s	12.1, q
